# Supplementary material for: RNA-seq mixology: designing realistic control experiments to compare protocols and analysis methods
Source: Nucleic Acids Res. 2016 Nov 28;45(5):e30. doi: 10.1093/nar/gkw1063 (PMC5389713; doi:10.1093/nar/gkw1063)
Supplement: Supplementary Data [file gkw1063_supplementary_data.zip]

Archive with 1 entries (1 files):
- nar-02003-met-k-2016-File014.pdf
